# Supplementary material for: Combined Genetic and Telemetry Data Reveal High Rates of Gene Flow, Migration, and Long-Distance Dispersal Potential in Arctic Ringed Seals (Pusa hispida)
Source: PLoS One. 2013 Oct 10;8(10):e77125. doi: 10.1371/journal.pone.0077125 (PMC3794998; doi:10.1371/journal.pone.0077125)
Supplement: File S1 — Supplementary AMOVA Tables. Population pairwise F-statistics and p-values for each AMOVA. (TXT) [file pone.0077125.s028.txt]

######################################
# AMOVA I COI
######################################

List of labels for population samples used below:
-------------------------------------------------
Label  	Population name
-----  	---------------
  1:	Kotzebue, AK
  2:	Peard Bay, AK
  3:	Paktoa, Canada
  4:	Tuktoyaktuk, Canada
  5:	Ulukhaktok/Holman, Canada
  6:	Baltic Sea
  7:	Lake Saimaa

------------------------
Population pairwise FSTs
------------------------


Distance method: Tamura and Nei
                     1         2         3         4         5         6         7
           1   0.00000
           2   0.10677   0.00000
           3   0.07435  -0.01854   0.00000
           4   0.07062  -0.02391  -0.01249   0.00000
           5   0.16921  -0.03853  -0.01576  -0.03293   0.00000
           6   0.13780   0.03450   0.04480   0.02342   0.05650   0.00000
           7   0.64860   0.49721   0.52430   0.42410   0.61673   0.63209   0.00000


------------
FST P values
------------

Number of permutations : 16002

                       1                 2                 3                 4                 5                 6                 7
           1           *
           2   0.07299+-0.0022           *
           3   0.11504+-0.0029   0.65625+-0.0035           *
           4   0.14797+-0.0029   0.89152+-0.0026   0.58589+-0.0042           *
           5   0.04799+-0.0018   0.95613+-0.0016   0.54740+-0.0041   0.93726+-0.0019           *
           6   0.03399+-0.0013   0.19303+-0.0026   0.13254+-0.0028   0.18671+-0.0033   0.14329+-0.0030           *
           7   0.00006+-0.0001   0.00000+-0.0000   0.00000+-0.0000   0.00000+-0.0000   0.00000+-0.0000   0.00000+-0.0000           *


------------
Matrix of significant Fst P values
Significance Level=0.0500
------------

Number of permutations : 16002

                     1         2         3         4         5         6         7
           1                   -         -         -         +         +         +
           2         -                   -         -         -         -         +
           3         -         -                   -         -         -         +
           4         -         -         -                   -         -         +
           5         +         -         -         -                   -         +
           6         +         -         -         -         -                   +
           7         +         +         +         +         +         +          

######################################
# AMOVA I CR
######################################

List of labels for population samples used below:
-------------------------------------------------
Label  	Population name
-----  	---------------
  1:	Kotzebue
  2:	Peard
  3:	Paktoa
  4:	Tuktoyaktuk
  5:	Ulukhaktok/Holman
  6:	Baltic
  7:	Saimaa

------------------------
Population pairwise FSTs
------------------------


Distance method: Tamura and Nei
                     1         2         3         4         5         6         7
           1   0.00000
           2   0.16000   0.00000
           3   0.17526  -0.00730   0.00000
           4   0.08835  -0.02618  -0.01066   0.00000
           5   0.21792  -0.01175  -0.03604  -0.00946   0.00000
           6   0.24438   0.08739   0.11850   0.02441   0.09859   0.00000
           7   0.45794   0.45870   0.48601   0.34431   0.49275   0.50512   0.00000


------------
FST P values
------------

Number of permutations : 16002

                       1                 2                 3                 4                 5                 6                 7
           1           *
           2   0.01506+-0.0011           *
           3   0.03431+-0.0015   0.50659+-0.0040           *
           4   0.08061+-0.0021   0.94926+-0.0016   0.61032+-0.0039           *
           5   0.00369+-0.0004   0.60639+-0.0035   0.90464+-0.0022   0.60689+-0.0036           *
           6   0.01106+-0.0008   0.03412+-0.0014   0.02475+-0.0012   0.16334+-0.0027   0.03112+-0.0013           *
           7   0.00125+-0.0003   0.00000+-0.0000   0.00000+-0.0000   0.00000+-0.0000   0.00000+-0.0000   0.00000+-0.0000           *


------------
Matrix of significant Fst P values
Significance Level=0.0500
------------

Number of permutations : 16002

                     1         2         3         4         5         6         7
           1                   +         +         -         +         +         +
           2         +                   -         -         -         +         +
           3         +         -                   -         -         +         +
           4         -         -         -                   -         -         +
           5         +         -         -         -                   +         +
           6         +         +         +         -         +                   +
           7         +         +         +         +         +         +          

######################################
# AMOVA I microsatellites
######################################

List of labels for population samples used below:
-------------------------------------------------
Label  	Population name
-----  	---------------
  1:	Kotzebue
  2:	Peard
  3:	Barrow
  4:	Oliktok
  5:	Prudhoe
  6:	Kaktovik
  7:	Paktoa
  8:	Tuktoyaktok
  9:	Ulukhaktok/Holman
  10:	Baltic
  11:	Saimaa

------------------------
Population pairwise FSTs
------------------------


Distance method: No. of different alleles (FST)
                     1         2         3         4         5         6         7         8         9        10        11
           1   0.00000
           2   0.01104   0.00000
           3   0.01468   0.00254   0.00000
           4   0.01015   0.01565   0.01748   0.00000
           5   0.00885   0.00498   0.00454   0.00886   0.00000
           6   0.00903   0.00247   0.01232   0.02667   0.01362   0.00000
           7   0.00083   0.00554   0.00131   0.00566  -0.00413   0.01067   0.00000
           8   0.00407   0.00350  -0.00174   0.01332   0.00062   0.00555  -0.00234   0.00000
           9  -0.00320   0.00268   0.00003   0.00773   0.00523   0.00114   0.00030  -0.00073   0.00000
          10   0.01418   0.02125   0.02816   0.03663   0.02341   0.02795   0.01503   0.01109   0.01177   0.00000
          11   0.31938   0.30416   0.35066   0.36535   0.33652   0.36079   0.35712   0.31494   0.35814   0.35761   0.00000


------------
FST P values
------------

Number of permutations : 16002

                       1                 2                 3                 4                 5                 6                 7                 8                 9                10                11
           1           *
           2   0.01012+-0.0009           *
           3   0.01881+-0.0012   0.27170+-0.0040           *
           4   0.07442+-0.0020   0.00587+-0.0006   0.02081+-0.0011           *
           5   0.08836+-0.0020   0.13360+-0.0027   0.25933+-0.0034   0.13141+-0.0025           *
           6   0.08967+-0.0022   0.30101+-0.0035   0.05943+-0.0020   0.00175+-0.0003   0.04199+-0.0017           *
           7   0.50134+-0.0039   0.14522+-0.0027   0.44198+-0.0040   0.25014+-0.0034   0.79498+-0.0035   0.10642+-0.0022           *
           8   0.18290+-0.0029   0.14047+-0.0028   0.64388+-0.0038   0.01425+-0.0009   0.44704+-0.0037   0.15403+-0.0029   0.64557+-0.0034           *
           9   0.76598+-0.0032   0.25795+-0.0033   0.49066+-0.0039   0.16466+-0.0028   0.22215+-0.0031   0.47291+-0.0046   0.43186+-0.0039   0.50041+-0.0044           *
          10   0.03681+-0.0015   0.00150+-0.0003   0.00300+-0.0004   0.00019+-0.0001   0.00862+-0.0008   0.00194+-0.0003   0.04737+-0.0017   0.04243+-0.0015   0.07424+-0.0022           *
          11   0.00000+-0.0000   0.00000+-0.0000   0.00000+-0.0000   0.00000+-0.0000   0.00000+-0.0000   0.00000+-0.0000   0.00000+-0.0000   0.00000+-0.0000   0.00000+-0.0000   0.00000+-0.0000           *


------------
Matrix of significant Fst P values
Significance Level=0.0500
------------

Number of permutations : 16002

                     1         2         3         4         5         6         7         8         9        10        11
           1                   +         +         -         -         -         -         -         -         +         +
           2         +                   -         +         -         -         -         -         -         +         +
           3         +         -                   +         -         -         -         -         -         +         +
           4         -         +         +                   -         +         -         +         -         +         +
           5         -         -         -         -                   +         -         -         -         +         +
           6         -         -         -         +         +                   -         -         -         +         +
           7         -         -         -         -         -         -                   -         -         +         +
           8         -         -         -         +         -         -         -                   -         +         +
           9         -         -         -         -         -         -         -         -                   -         +
          10         +         +         +         +         +         +         +         +         -                   +
          11         +         +         +         +         +         +         +         +         +         +          


######################################
# AMOVA II COI
######################################

List of labels for population samples used below:
-------------------------------------------------
Label  	Population name
-----  	---------------
  1:	Kotzebue, AK
  2:	Peard Bay, AK
  3:	Paktoa, Canada
  4:	Tuktoyaktuk, Canada
  5:	Ulukhaktok/Holman, Canada
  6:	Baltic Sea

------------------------
Population pairwise FSTs
------------------------


Distance method: Tamura and Nei
                     1         2         3         4         5         6
           1   0.00000
           2   0.10677   0.00000
           3   0.07435  -0.01854   0.00000
           4   0.07063  -0.02391  -0.01249   0.00000
           5   0.16921  -0.03853  -0.01576  -0.03293   0.00000
           6   0.13779   0.03449   0.04480   0.02342   0.05650   0.00000


------------
FST P values
------------

Number of permutations : 16002

                       1                 2                 3                 4                 5                 6
           1           *
           2   0.06767+-0.0019           *
           3   0.11904+-0.0025   0.65044+-0.0038           *
           4   0.14910+-0.0030   0.88408+-0.0026   0.59064+-0.0033           *
           5   0.04487+-0.0016   0.95751+-0.0015   0.55458+-0.0039   0.93789+-0.0018           *
           6   0.03368+-0.0014   0.19203+-0.0033   0.13954+-0.0027   0.17615+-0.0029   0.13504+-0.0026           *


------------
Matrix of significant Fst P values
Significance Level=0.0500
------------

Number of permutations : 16002

                     1         2         3         4         5         6
           1                   -         -         -         +         +
           2         -                   -         -         -         -
           3         -         -                   -         -         -
           4         -         -         -                   -         -
           5         +         -         -         -                   -
           6         +         -         -         -         -          


######################################
# AMOVA II CR
######################################

List of labels for population samples used below:
-------------------------------------------------
Label  	Population name
-----  	---------------
  1:	Kotzebue
  2:	Peard
  3:	Paktoa
  4:	Tuktoyaktuk
  5:	Ulukhaktok/Holman
  6:	Baltic

------------------------
Population pairwise FSTs
------------------------


Distance method: Tamura and Nei
                     1         2         3         4         5         6
           1   0.00000
           2   0.15995   0.00000
           3   0.17522  -0.00730   0.00000
           4   0.08832  -0.02615  -0.01071   0.00000
           5   0.21785  -0.01175  -0.03604  -0.00950   0.00000
           6   0.24415   0.08723   0.11826   0.02438   0.09836   0.00000


------------
FST P values
------------

Number of permutations : 16002

                       1                 2                 3                 4                 5                 6
           1           *
           2   0.01612+-0.0010           *
           3   0.03449+-0.0014   0.51578+-0.0035           *
           4   0.08805+-0.0022   0.94763+-0.0018   0.61976+-0.0037           *
           5   0.00406+-0.0005   0.60676+-0.0040   0.90164+-0.0025   0.59501+-0.0041           *
           6   0.00950+-0.0007   0.03574+-0.0014   0.02487+-0.0012   0.15728+-0.0030   0.03187+-0.0014           *


------------
Matrix of significant Fst P values
Significance Level=0.0500
------------

Number of permutations : 16002

                     1         2         3         4         5         6
           1                   +         +         -         +         +
           2         +                   -         -         -         +
           3         +         -                   -         -         +
           4         -         -         -                   -         -
           5         +         -         -         -                   +
           6         +         +         +         -         +          


######################################
# AMOVA II microsatellites
######################################

List of labels for population samples used below:
-------------------------------------------------
Label  	Population name
-----  	---------------
  1:	Kotzebue
  2:	Peard
  3:	Barrow
  4:	Oliktok
  5:	Prudhoe
  6:	Kaktovik
  7:	Paktoa
  8:	Tuktoyaktok
  9:	Ulukhaktok/Holman
  10:	Baltic

------------------------
Population pairwise FSTs
------------------------


Distance method: No. of different alleles (FST)
                     1         2         3         4         5         6         7         8         9        10
           1   0.00000
           2   0.01104   0.00000
           3   0.01468   0.00254   0.00000
           4   0.01015   0.01565   0.01748   0.00000
           5   0.00885   0.00498   0.00454   0.00886   0.00000
           6   0.00903   0.00247   0.01232   0.02667   0.01362   0.00000
           7   0.00083   0.00554   0.00131   0.00566  -0.00413   0.01067   0.00000
           8   0.00407   0.00350  -0.00174   0.01332   0.00062   0.00555  -0.00234   0.00000
           9  -0.00320   0.00268   0.00003   0.00773   0.00523   0.00114   0.00030  -0.00073   0.00000
          10   0.01418   0.02125   0.02816   0.03663   0.02341   0.02795   0.01503   0.01109   0.01177   0.00000


------------
FST P values
------------

Number of permutations : 16002

                       1                 2                 3                 4                 5                 6                 7                 8                 9                10
           1           *
           2   0.01294+-0.0009           *
           3   0.01712+-0.0010   0.27632+-0.0039           *
           4   0.07017+-0.0021   0.00706+-0.0007   0.02006+-0.0011           *
           5   0.08986+-0.0023   0.13779+-0.0026   0.26751+-0.0033   0.13223+-0.0027           *
           6   0.08930+-0.0021   0.29051+-0.0036   0.06249+-0.0018   0.00169+-0.0003   0.03912+-0.0015           *
           7   0.50172+-0.0036   0.14391+-0.0028   0.43542+-0.0039   0.25320+-0.0032   0.79823+-0.0031   0.10117+-0.0024           *
           8   0.18047+-0.0030   0.14491+-0.0025   0.65813+-0.0040   0.01368+-0.0010   0.45123+-0.0039   0.15528+-0.0029   0.65519+-0.0036           *
           9   0.76592+-0.0034   0.25764+-0.0038   0.49016+-0.0038   0.15803+-0.0030   0.22446+-0.0032   0.46441+-0.0042   0.43723+-0.0037   0.49547+-0.0039           *
          10   0.04018+-0.0013   0.00206+-0.0003   0.00325+-0.0004   0.00019+-0.0001   0.00912+-0.0008   0.00119+-0.0003   0.04655+-0.0015   0.04237+-0.0016   0.07830+-0.0022           *


------------
Matrix of significant Fst P values
Significance Level=0.0500
------------

Number of permutations : 16002

                     1         2         3         4         5         6         7         8         9        10
           1                   +         +         -         -         -         -         -         -         +
           2         +                   -         +         -         -         -         -         -         +
           3         +         -                   +         -         -         -         -         -         +
           4         -         +         +                   -         +         -         +         -         +
           5         -         -         -         -                   +         -         -         -         +
           6         -         -         -         +         +                   -         -         -         +
           7         -         -         -         -         -         -                   -         -         +
           8         -         -         -         +         -         -         -                   -         +
           9         -         -         -         -         -         -         -         -                   -
          10         +         +         +         +         +         +         +         +         -          
