# Supplementary material for: Combined Genetic and Telemetry Data Reveal High Rates of Gene Flow, Migration, and Long-Distance Dispersal Potential in Arctic Ringed Seals (Pusa hispida)
Source: PLoS One. 2013 Oct 10;8(10):e77125. doi: 10.1371/journal.pone.0077125 (PMC3794998; doi:10.1371/journal.pone.0077125)
Supplement: File S2 — Heterozygosity for each population and microsatellite locus. Expected and observed heterozygosity for each population and locus, along with p-vales from the test for HWE. (TXT) [file pone.0077125.s029.txt]

=========================================================================================
== microsatellite loci Arlequin results for Hardy-Weinberg equilibrium :
=========================================================================================

Guo, S. and Thompson, E. 1992.
Levene H. (1949).

Exact test using a Markov chain (for all Loci):
Forecasted chain length     :1000000
Dememorization steps        :100000


Site Locus  no_Genot       Ho     He   P_val     sd  steps
Kotzebue    SGPV9      44       0.54545      0.70350    0.01472  0.00011     1001000
Kotzebue    SGPV10      41       0.87805      0.90244    0.00000  0.00000     1001000
Kotzebue    SGPV16      39       0.56410      0.77622    0.00328  0.00004     1001000
Kotzebue    Hg4.2      44       0.81818      0.91379    0.00345  0.00006     1001000
Kotzebue    Hg6.1      27       0.74074      0.93082    0.00000  0.00000     1001000
Kotzebue    Hg6.3      44       0.77273      0.85763    0.04534  0.00014     1001000
Kotzebue    Hg8.10      44       0.56818      0.75366    0.04497  0.00020     1001000
Kotzebue    SGPV11      36       0.77778      0.86854    0.07598  0.00026     1001000
Kotzebue    Hl-16      41       0.97561      0.91388    0.41338  0.00039     1001000
Peard    SGPV9      50       0.62000      0.59677    0.07585  0.00019     1001000
Peard    SGPV10      49       0.89796      0.92426    0.00827  0.00007     1001000
Peard    SGPV16      49       0.73469      0.78329    0.82290  0.00027     1001000
Peard    Hg4.2      46       0.84783      0.90516    0.00624  0.00009     1001000
Peard    Hg6.1      33       0.87879      0.89324    0.01332  0.00011     1001000
Peard    Hg6.3      49       0.89796      0.85357    0.00000  0.00000     1001000
Peard    Hg8.10      48       0.56250      0.66842    0.21363  0.00020     1001000
Peard    SGPV11      34       0.73529      0.84109    0.01904  0.00012     1001000
Peard    Hl-16      42       0.88095      0.90218    0.02287  0.00011     1001000
Barrow    SGPV9      30       0.63333      0.66102    0.45780  0.00041     1001000
Barrow    SGPV10      27       0.96296      0.90915    0.02969  0.00010     1001000
Barrow    SGPV16      31       0.64516      0.76362    0.03417  0.00014     1001000
Barrow    Hg4.2      24       0.79167      0.91401    0.01461  0.00009     1001000
Barrow    Hg6.1      19       0.84211      0.89474    0.04887  0.00018     1001000
Barrow    Hg6.3      31       0.54839      0.86938    0.00015  0.00001     1001000
Barrow    Hg8.10      32       0.56250      0.67609    0.01863  0.00012     1001000
Barrow    SGPV11      19       0.78947      0.79232    0.79820  0.00031     1001000
Barrow    Hl-16      23       0.78261      0.88599    0.00433  0.00006     1001000
Oliktok    SGPV9      27       0.59259      0.63522    0.65711  0.00029     1001000
Oliktok    SGPV10      23       0.69565      0.86860    0.00113  0.00003     1001000
Oliktok    SGPV16      27       0.55556      0.75402    0.00957  0.00007     1001000
Oliktok    Hg4.2      26       0.84615      0.91704    0.18151  0.00032     1001000
Oliktok    Hg6.1       9       1.00000      0.90196    0.11390  0.00028     1001000
Oliktok    Hg6.3      26       0.80769      0.86802    0.18893  0.00049     1001000
Oliktok    Hg8.10      27       0.55556      0.70091    0.02276  0.00012     1001000
Oliktok    SGPV11      18       0.88889      0.90635    0.60806  0.00028     1001000
Oliktok    Hl-16      25       0.84000      0.85796    0.48287  0.00029     1001000
Prudhoe    SGPV9      29       0.58621      0.64126    0.33155  0.00056     1001000
Prudhoe    SGPV10      29       0.89655      0.91228    0.27505  0.00031     1001000
Prudhoe    SGPV16      20       0.85000      0.78590    0.67107  0.00042     1001000
Prudhoe    Hg4.2      24       0.83333      0.88918    0.01319  0.00009     1001000
Prudhoe    Hg6.1      29       0.89655      0.91954    0.42740  0.00034     1001000
Prudhoe    Hg6.3      30       0.73333      0.88305    0.00370  0.00005     1001000
Prudhoe    Hg8.10      30       0.46667      0.57288    0.18698  0.00030     1001000
Prudhoe    SGPV11      25       0.88000      0.86612    0.61473  0.00037     1001000
Prudhoe    Hl-16      30       0.93333      0.90452    0.41825  0.00051     1001000
Kaktovik    SGPV9      29       0.62069      0.69933    0.44673  0.00030     1001000
Kaktovik    SGPV10      29       0.72414      0.89958    0.04833  0.00011     1001000
Kaktovik    SGPV16      30       0.36667      0.71186    0.00005  0.00001     1001000
Kaktovik    Hg4.2      24       0.87500      0.90603    0.82626  0.00025     1001000
Kaktovik    Hg6.1      23       0.73913      0.90338    0.02943  0.00012     1001000
Kaktovik    Hg6.3      30       0.60000      0.76102    0.06114  0.00018     1001000
Kaktovik    Hg8.10      29       0.65517      0.74047    0.08453  0.00028     1001000
Kaktovik    SGPV11      13       0.53846      0.87077    0.02980  0.00023     1001000
Kaktovik    Hl-16      23       0.73913      0.89758    0.07799  0.00019     1001000
Paktoa    SGPV9      20       0.80000      0.72821    0.41545  0.00040     1001000
Paktoa    SGPV10      20       0.90000      0.91026    0.67593  0.00029     1001000
Paktoa    SGPV16      20       0.75000      0.81026    0.12618  0.00029     1001000
Paktoa    Hg4.2      20       0.90000      0.94615    0.33876  0.00024     1001000
Paktoa    Hg6.1      20       0.80000      0.87564    0.03431  0.00016     1001000
Paktoa    Hg6.3      20       0.85000      0.91026    0.44366  0.00035     1001000
Paktoa    Hg8.10      20       0.65000      0.72692    0.54020  0.00028     1001000
Paktoa    SGPV11      18       0.94444      0.86508    0.63393  0.00037     1001000
Paktoa    Hl-16      17       1.00000      0.87879    0.20251  0.00029     1001000
Tuktoyaktok    SGPV9      40       0.62500      0.66424    0.37730  0.00038     1001000
Tuktoyaktok    SGPV10      40       0.90000      0.91646    0.61748  0.00046     1001000
Tuktoyaktok    SGPV16      39       0.82051      0.86747    0.01679  0.00012     1001000
Tuktoyaktok    Hg4.2      40       0.87500      0.92690    0.02142  0.00009     1001000
Tuktoyaktok    Hg6.1      40       0.92500      0.89430    0.74977  0.00032     1001000
Tuktoyaktok    Hg6.3      39       0.94872      0.90077    0.91252  0.00021     1001000
Tuktoyaktok    Hg8.10      39       0.69231      0.73193    0.68283  0.00030     1001000
Tuktoyaktok    SGPV11      39       0.84615      0.85714    0.36373  0.00034     1001000
Tuktoyaktok    Hl-16      40       0.92500      0.92025    0.32531  0.00029     1001000
Ulukhaktok/Holman    SGPV9      20       0.60000      0.57179    0.62487  0.00030     1001000
Ulukhaktok/Holman    SGPV10      20       0.90000      0.90128    0.77303  0.00035     1001000
Ulukhaktok/Holman    SGPV16      20       0.90000      0.77564    0.78406  0.00041     1001000
Ulukhaktok/Holman    Hg4.2      20       0.90000      0.92949    0.14226  0.00031     1001000
Ulukhaktok/Holman    Hg6.1      20       1.00000      0.91923    0.33098  0.00031     1001000
Ulukhaktok/Holman    Hg6.3      20       0.85000      0.85897    0.32583  0.00039     1001000
Ulukhaktok/Holman    Hg8.10      20       0.80000      0.71538    0.34698  0.00036     1001000
Ulukhaktok/Holman    SGPV11      20       0.85000      0.89103    0.00878  0.00008     1001000
Ulukhaktok/Holman    Hl-16      20       1.00000      0.91923    0.79222  0.00040     1001000
Baltic    SGPV9      23       0.52174      0.57971    0.39456  0.00040     1001000
Baltic    SGPV10      23       0.78261      0.87053    0.08578  0.00023     1001000
Baltic    SGPV16      23       0.78261      0.78744    0.53680  0.00047     1001000
Baltic    Hg4.2      23       0.91304      0.89565    0.82325  0.00026     1001000
Baltic    Hg6.1      23       0.91304      0.86763    0.94871  0.00015     1001000
Baltic    Hg6.3      23       0.78261      0.91014    0.05262  0.00014     1001000
Baltic    Hg8.10      23       0.69565      0.68696    0.92151  0.00024     1001000
Baltic    SGPV11      23       0.78261      0.83575    0.39455  0.00036     1001000
Baltic    Hl-16      23       0.91304      0.87246    0.57664  0.00040     1001000
Saimaa    SGPV9      36       0.13889      0.13106    1.00000  0.00000     1001000
Saimaa    SGPV10      37       0.43243      0.46205    0.72824  0.00045     1001000
Saimaa    SGPV16      32       0.18750      0.67262    0.00000  0.00000     1001000
Saimaa    Hg4.2      37       0.56757      0.49352    0.50099  0.00052     1001000
Saimaa    Hg6.1      37       0.05405      0.05331    1.00000  0.00000     1001000
Saimaa    Hg6.3   	 1        NA			NA			NA		NA			NA	
Saimaa    Hg8.10      38       0.34211      0.40526    0.41747  0.00051     1001000
Saimaa    SGPV11      36       0.38889      0.54030    0.00033  0.00001     1001000
Saimaa    Hl-16      38       0.21053      0.51895    0.00002  0.00001     1001000
