# Supplementary material for: Combined Genetic and Telemetry Data Reveal High Rates of Gene Flow, Migration, and Long-Distance Dispersal Potential in Arctic Ringed Seals (Pusa hispida)
Source: PLoS One. 2013 Oct 10;8(10):e77125. doi: 10.1371/journal.pone.0077125 (PMC3794998; doi:10.1371/journal.pone.0077125)
Supplement: File S3 — Migrate Profile Likelihoods. Summary of profile likelihood percentiles of all parameters for the mtDNA-based Migrate analysis and the microsatellite-based analysis. (TXT) [file pone.0077125.s030.txt]

===============================================================================
mtDNA: Summary of profile likelihood percentiles of all parameters
===============================================================================

Approximate 90%-confidence interval from precentile 0.05 to 0.95 with a best estimate being the MLE value. 

1: P. h. hispida
2: P. h. botnica
3: P. h. saimensis

----------------------------------------------------------------------------------------------------------------------------------------
Parameter                          Percentiles
----------------------------------------------------------------------------------------------------------------------------------------
                0.005         0.025         0.050         0.250         MLE           0.750         0.950         0.975         0.995   
----------------------------------------------------------------------------------------------------------------------------------------
 Theta_1        0.199347      0.209129      0.214408      0.232052      0.245775      0.261418      0.287929      0.296919      0.314913  
 Theta_2        0.011298      0.013862      0.015607      0.024914      0.036692      0.052376      0.087840      0.104801      0.150932  
 Theta_3        0.005866      0.006553      0.006964      0.008563      0.009857      0.011311      0.013777      0.014687      0.016656  
   M_21      5.08754e-12   7.62631e-12    8.8957e-12   9.53039e-12   1.01651e-11      0.240267      1.430425      2.031561      3.511086  
   M_31         4.447452      5.733174      6.476009      9.141606     11.367714     13.909459     18.181187     19.723398     22.973303  
   M_12       121.053302    151.545983    169.452148    236.626198    290.982584    349.052149    441.904498    474.744820    543.224580  
   M_32      1.82645e-11   2.73917e-11   3.19553e-11   3.42371e-11   3.65189e-11      4.364707     25.985234     36.905520     63.836575  
   M_13         0.102130      0.431838      0.801566      3.583941      7.819180     14.844088     30.021357     36.061453     49.611214  
   M_23      7.28773e-11   1.09311e-10   1.27528e-10   1.36636e-10   1.45745e-10      1.478836      8.855720     12.612320     21.964312  
----------------------------------------------------------------------------------------------------------------------------------------


===============================================================================
microsatellite: Summary of profile likelihood percentiles of all parameters
===============================================================================

1: P. h. hispida
2: P. h. botnica
3: P. h. saimensis

Approximate 90%-confidence interval from precentile 0.05 to 0.95 with a best estimate being the MLE value. 

------------------------------------------------------------------------------------------------------------------------------------------
Parameter                          Percentiles
------------------------------------------------------------------------------------------------------------------------------------------
                0.005         0.025         0.050         0.250         MLE           0.750         0.950         0.975         0.995   
------------------------------------------------------------------------------------------------------------------------------------------
 Theta_1        5.035037      5.083035      5.107723      5.184135      5.238133 	    5.292777      5.373291      5.400006      5.453054      
 Theta_2        0.162614      0.172432      0.177687      0.195032      0.208309 	    0.222726      0.245778      0.253931      0.270911 
 Theta_3        0.760496      0.778626      0.788105      0.818256      0.840258 	    0.863134      0.897393      0.908847      0.931651 
   M_21         0.400498      0.421279      0.431973      0.465584      0.489721	    0.514480      0.551559      0.563955      0.588700  
   M_31         1.123808      1.161124      1.180467      1.241239      1.284531	    1.328559      1.392909      1.413952      1.455204  
   M_12       191.858064    197.639778    200.631434    210.065670    216.786380	  223.669316    233.852062    237.237238    243.983365  
   M_32      5.17881e-14   7.26822e-14   8.31292e-14   8.83527e-14   9.35762e-14	    0.098548      0.586703      0.833265      1.438893  
   M_13         2.535468      2.664220      2.728302      2.917314      3.043528	    3.169555      3.352265      3.412427      3.531581  
   M_23         0.001373      0.003025      0.004314      0.010850      0.018200	    0.028321      0.048326      0.056308      0.074107  
------------------------------------------------------------------------------------------------------------------------------------------
